# Supplementary material for: Vitamin D Food Fortification and Nutritional Status in Children: A Systematic Review of Randomized Controlled Trials
Source: Nutrients. 2019 Nov 14;11(11):2766. doi: 10.3390/nu11112766 (PMC6893768; doi:10.3390/nu11112766)
Supplement: Supplementary file 1 [file nutrients-11-02766-s001.zip]

Archive with 3 entries (2 files):
- nutrients-615741-supplementary/
- nutrients-615741-supplementary/Supplementary 1_Changes Control.doc
- nutrients-615741-supplementary/Supplementary 2.docx
